# Supplementary material for: Dynamic Navigation System vs. Free-Hand Approach in Microsurgical and Non-Surgical Endodontics: A Systematic Review and Meta-Analysis of Experimental Studies
Source: J Clin Med. 2023 Sep 8;12(18):5845. doi: 10.3390/jcm12185845 (PMC10531643; doi:10.3390/jcm12185845)
Supplement: Supplementary file 1 [file jcm-12-05845-s001.zip]

Archive with 1 entries (1 files):
- jcm-2547471-supplementary.pdf
